# Supplementary material for: 4-(4-Hy­droxy­phen­yl)butan-2-one
Source: Acta Crystallogr Sect E Struct Rep Online. 2011 May 14;67(Pt 6):o1411. doi: 10.1107/S1600536811017272 (PMC3120435; doi:10.1107/S1600536811017272)
Supplement: Supplementary file 2 [file e-67-o1411-Isup2.hkl]

# 
# h,k,l, Fc-squared, Fo-squared, sigma(Fo-squared) and status flag 
# 
data_I
_shelx_title ' t in Pna2(1)' 
_shelx_refln_list_code          4 
_shelx_F_calc_maximum      106.30 
_exptl_crystal_F_000       352.00 
_reflns_d_resolution_high  0.8107 
 
loop_ 
 _symmetry_equiv_pos_as_xyz 
 'x, y, z' 
 '-x, -y, z+1/2' 
 'x+1/2, -y+1/2, z' 
 '-x+1/2, y+1/2, z+1/2' 
 
_cell_length_a    14.0242 
_cell_length_b    12.4450 
_cell_length_c     5.2706 
_cell_angle_alpha  90.000 
_cell_angle_beta   90.000 
_cell_angle_gamma  90.000 
 
_shelx_F_squared_multiplier     1.000 
 
loop_ 
 _refln_index_h 
 _refln_index_k 
 _refln_index_l 
 _refln_F_squared_calc 
 _refln_F_squared_meas 
 _refln_F_squared_sigma 
 _refln_observed_status 
   2   0  -6        4.40        5.34      1.17 o 
   4   0  -6        4.80        6.13      1.26 o 
   6   0  -6        0.75        2.14      0.70 o 
   1   1  -6        0.14        1.70      0.57 o 
   2   1  -6       12.53       14.15      1.19 o 
   3   1  -6        3.16        3.73      0.76 o 
   4   1  -6        1.32        1.76      0.53 o 
   5   1  -6        1.28        2.77      0.63 o 
   6   1  -6        0.06        0.00      0.38 o 
   0   2  -6        0.66        0.00      0.51 o 
   1   2  -6        9.72       12.91      1.42 o 
   2   2  -6        5.90        7.69      1.11 o 
   3   2  -6        5.49        6.74      0.98 o 
   4   2  -6        1.87        1.69      0.63 o 
   5   2  -6        1.86        1.92      0.55 o 
   6   2  -6        0.06        0.83      0.46 o 
   1   3  -6        0.65        1.85      0.83 o 
   2   3  -6        2.54        4.67      0.86 o 
   3   3  -6        3.28        4.31      0.80 o 
   4   3  -6        0.35        0.14      0.87 o 
   5   3  -6        0.41        1.10      0.69 o 
   0   4  -6        0.11        0.56      0.58 o 
   1   4  -6        1.42        1.48      0.50 o 
   2   4  -6        6.03        8.53      1.13 o 
   3   4  -6        6.08        5.05      1.10 o 
   4   4  -6        6.50        7.71      1.33 o 
   1   5  -6        0.52        0.34      1.19 o 
   2   5  -6        1.67        3.22      0.72 o 
   3   5  -6        4.35        4.17      0.78 o 
   2   0  -5       45.83       47.89      2.34 o 
   4   0  -5        7.78        8.76      1.56 o 
   6   0  -5       60.53       48.60      3.25 o 
   8   0  -5       19.17       19.92      2.14 o 
  10   0  -5        1.72        2.65      0.88 o 
   0   1  -5        5.17        4.71      0.61 o 
   1   1  -5        1.71        1.57      0.32 o 
   2   1  -5        8.10        8.45      0.73 o 
   3   1  -5        2.96        2.78      0.63 o 
   4   1  -5       44.21       41.17      1.65 o 
   5   1  -5       12.31       13.17      1.40 o 
   6   1  -5        4.88        5.22      0.91 o 
   7   1  -5        1.38        0.90      0.41 o 
   8   1  -5       19.00       17.33      1.41 o 
   9   1  -5        2.11        2.82      0.97 o 
  10   1  -5        2.02        3.38      0.71 o 
  11   1  -5        1.50        3.86      0.82 o 
   1   2  -5        6.08        6.28      0.64 o 
   2   2  -5        0.03        0.16      0.26 o 
   3   2  -5       35.64       31.51      1.61 o 
   4   2  -5       54.30       49.44      1.83 o 
   5   2  -5       26.23       25.06      1.85 o 
   6   2  -5        3.85        3.53      0.99 o 
   7   2  -5       26.25       21.60      1.55 o 
   8   2  -5        9.56       11.10      1.36 o 
   9   2  -5        4.56        5.27      0.97 o 
  10   2  -5        1.15        0.47      0.42 o 
   0   3  -5       11.29       11.57      1.77 o 
   1   3  -5        0.98        1.39      0.41 o 
   2   3  -5        1.63        1.26      0.38 o 
   3   3  -5       15.43       15.04      0.84 o 
   4   3  -5        2.54        3.34      0.48 o 
   5   3  -5        9.78        9.65      0.99 o 
   6   3  -5        3.98        5.13      0.72 o 
   7   3  -5        7.25        7.27      1.06 o 
   8   3  -5        5.92        8.30      1.14 o 
   9   3  -5        1.94        3.04      0.68 o 
  10   3  -5        1.51        0.90      0.85 o 
   1   4  -5        5.16        4.43      0.80 o 
   2   4  -5        2.15        2.13      0.64 o 
   3   4  -5       25.74       23.52      1.28 o 
   4   4  -5        2.26        2.28      0.41 o 
   5   4  -5        7.72        8.90      0.81 o 
   6   4  -5        7.02        8.55      0.97 o 
   7   4  -5        2.00        2.32      0.52 o 
   8   4  -5        2.42        1.96      0.58 o 
   9   4  -5        3.10        1.99      0.55 o 
  10   4  -5        0.09        1.45      0.54 o 
   0   5  -5       11.23       12.32      1.96 o 
   1   5  -5        0.58        0.99      0.44 o 
   2   5  -5        1.63        0.99      0.48 o 
   3   5  -5        4.14        4.75      0.69 o 
   4   5  -5        6.90        7.02      0.89 o 
   5   5  -5        1.87        2.41      0.52 o 
   6   5  -5        2.17        2.41      0.48 o 
   7   5  -5        0.35        1.15      0.42 o 
   8   5  -5        2.73        3.53      0.58 o 
   9   5  -5        0.41        1.04      0.83 o 
   1   6  -5        8.39        7.03      1.08 o 
   2   6  -5        4.61        4.82      0.95 o 
   3   6  -5        2.70        3.87      0.78 o 
   4   6  -5       10.27       12.06      1.16 o 
   5   6  -5       10.73       12.58      1.21 o 
   6   6  -5        2.92        3.27      0.56 o 
   7   6  -5        3.75        4.54      0.68 o 
   8   6  -5        0.84        1.07      0.42 o 
   0   7  -5        9.31        6.77      1.43 o 
   1   7  -5        0.54        0.27      0.44 o 
   2   7  -5        8.24        6.90      1.12 o 
   3   7  -5        3.73        2.71      0.91 o 
   4   7  -5        1.03        1.39      0.54 o 
   5   7  -5        5.32        7.05      0.89 o 
   6   7  -5        0.19        0.97      0.42 o 
   7   7  -5        2.72        3.06      0.67 o 
   1   8  -5        0.26        0.00      0.79 o 
   2   8  -5        1.50        1.17      0.55 o 
   3   8  -5        4.98        4.76      1.19 o 
   4   8  -5        8.83       10.01      1.31 o 
   5   8  -5        3.53        3.74      0.81 o 
   6   8  -5        1.88        2.79      0.59 o 
   0   9  -5        2.62        2.56      0.90 o 
   1   9  -5        0.27        0.10      0.96 o 
   2   9  -5        0.98        1.78      0.55 o 
   3   9  -5        0.19        0.64      0.53 o 
   4   9  -5        3.30        3.94      0.82 o 
   0   0  -4       23.58       22.29      1.54 o 
   2   0  -4       21.33       19.36      0.95 o 
   4   0  -4       82.29       68.06      3.29 o 
   6   0  -4       36.57       31.11      2.37 o 
   8   0  -4      119.30       98.72      4.51 o 
  10   0  -4        5.75        4.63      1.22 o 
  12   0  -4        5.30        4.25      1.18 o 
   1   1  -4        2.31        2.35      0.23 o 
   2   1  -4        2.00        2.82      0.32 o 
   3   1  -4       55.65       46.69      1.10 o 
   4   1  -4       63.28       54.12      1.62 o 
   5   1  -4       16.58       15.93      1.13 o 
   6   1  -4      216.79      170.27      3.94 o 
   7   1  -4       46.66       36.67      1.89 o 
   8   1  -4        2.18        3.08      0.66 o 
   9   1  -4        4.98        5.39      0.93 o 
  10   1  -4        9.72        6.49      1.02 o 
  11   1  -4        6.32        6.06      1.05 o 
  12   1  -4        0.86        0.38      0.55 o 
  13   1  -4        9.91        9.79      1.38 o 
   0   2  -4        4.32        3.80      0.49 o 
   1   2  -4       19.42       19.50      0.70 o 
   2   2  -4       23.75       21.40      0.74 o 
   3   2  -4        0.40        0.70      0.25 o 
   4   2  -4        9.59        9.35      0.70 o 
   5   2  -4       70.84       61.98      1.62 o 
   6   2  -4       14.73       13.16      1.00 o 
   7   2  -4       24.53       20.40      1.39 o 
   8   2  -4        1.53        1.80      0.52 o 
   9   2  -4        6.49        4.96      0.87 o 
  10   2  -4        2.11        2.00      0.87 o 
  11   2  -4        0.29        0.00      0.42 o 
  12   2  -4        0.99        1.45      1.01 o 
  13   2  -4        2.20        1.86      0.65 o 
   1   3  -4        5.26        5.86      0.56 o 
   2   3  -4       40.24       35.07      1.14 o 
   3   3  -4       62.33       52.20      1.43 o 
   4   3  -4       11.54       12.30      0.73 o 
   5   3  -4       67.23       57.68      1.56 o 
   6   3  -4       51.22       41.98      1.37 o 
   7   3  -4       17.97       16.02      1.10 o 
   8   3  -4       51.63       40.44      2.07 o 
   9   3  -4       12.89       11.58      1.38 o 
  10   3  -4        2.23        2.28      0.64 o 
  11   3  -4        2.13        1.97      0.57 o 
  12   3  -4        2.90        4.78      0.87 o 
  13   3  -4        3.32        3.98      0.84 o 
   0   4  -4       10.98       11.79      1.66 o 
   1   4  -4       12.21       12.48      0.69 o 
   2   4  -4        8.44        9.43      0.68 o 
   3   4  -4        5.12        5.25      0.59 o 
   4   4  -4       32.07       25.76      1.04 o 
   5   4  -4       56.72       48.41      1.46 o 
   6   4  -4        6.72        6.76      0.69 o 
   7   4  -4       32.99       30.07      1.21 o 
   8   4  -4       14.09       10.76      1.08 o 
   9   4  -4       10.17       10.30      1.31 o 
  10   4  -4        3.59        2.15      0.55 o 
  11   4  -4        0.67        0.54      0.46 o 
  12   4  -4        0.60        0.88      0.44 o 
   1   5  -4       13.18       12.29      1.25 o 
   2   5  -4       22.65       20.54      1.02 o 
   3   5  -4       27.44       24.17      1.01 o 
   4   5  -4      101.42       82.76      2.24 o 
   5   5  -4       30.20       26.95      1.21 o 
   6   5  -4       17.76       16.69      0.93 o 
   7   5  -4       17.54       16.84      0.92 o 
   8   5  -4       17.68       15.99      0.93 o 
   9   5  -4        4.44        4.81      0.76 o 
  10   5  -4        3.37        1.79      0.56 o 
  11   5  -4        3.54        2.88      1.21 o 
  12   5  -4        1.88        2.36      0.64 o 
   0   6  -4       28.53       25.47      2.20 o 
   1   6  -4        0.91        1.86      0.60 o 
   2   6  -4       16.65       12.66      1.20 o 
   3   6  -4        9.86        7.59      0.86 o 
   4   6  -4       19.98       16.90      0.89 o 
   5   6  -4        3.58        4.06      0.57 o 
   6   6  -4        4.90        4.65      0.60 o 
   7   6  -4        6.31        6.33      0.71 o 
   8   6  -4        4.05        3.57      0.69 o 
   9   6  -4        5.02        5.25      0.66 o 
  10   6  -4        0.01        0.22      0.34 o 
  11   6  -4        0.35        0.24      0.41 o 
   1   7  -4        9.50        9.46      1.22 o 
   2   7  -4        2.53        2.70      0.66 o 
   3   7  -4       20.08       18.01      1.38 o 
   4   7  -4        1.72        1.87      0.73 o 
   5   7  -4        3.08        2.44      0.43 o 
   6   7  -4        1.05        0.90      0.35 o 
   7   7  -4        2.01        2.25      0.43 o 
   8   7  -4        0.18        0.68      0.34 o 
   9   7  -4        3.10        2.64      0.45 o 
  10   7  -4        4.84        3.68      0.68 o 
  11   7  -4        1.71        1.69      0.52 o 
   0   8  -4       22.20       21.68      2.18 o 
   1   8  -4        6.93        8.26      1.21 o 
   2   8  -4        5.69        5.79      0.97 o 
   3   8  -4        9.91        7.03      1.14 o 
   4   8  -4       11.89       11.32      1.89 o 
   5   8  -4        4.96        5.27      0.87 o 
   6   8  -4        0.59        1.48      0.48 o 
   7   8  -4        2.07        2.85      0.48 o 
   8   8  -4        3.03        3.09      0.53 o 
   9   8  -4        1.04        0.14      0.33 o 
  10   8  -4        2.02        1.67      0.40 o 
   1   9  -4       14.42        9.80      1.37 o 
   2   9  -4        2.30        1.74      0.60 o 
   3   9  -4        2.03        1.61      0.64 o 
   4   9  -4       11.06       10.40      1.37 o 
   5   9  -4       19.97       15.88      1.48 o 
   6   9  -4        4.39        4.48      0.96 o 
   7   9  -4       11.80       12.87      1.25 o 
   8   9  -4        2.84        4.38      1.08 o 
   9   9  -4        0.87        1.38      0.46 o 
   0  10  -4       17.54       12.21      2.09 o 
   1  10  -4        0.56        0.32      0.44 o 
   2  10  -4        0.60        1.12      0.56 o 
   3  10  -4        1.57        2.26      0.62 o 
   4  10  -4        6.55        4.91      1.03 o 
   5  10  -4        0.92        1.92      0.58 o 
   6  10  -4        3.15        3.57      0.84 o 
   7  10  -4        6.85        8.24      1.24 o 
   1  11  -4        0.79        0.84      0.51 o 
   2  11  -4        9.43        7.27      1.21 o 
   3  11  -4        5.47        4.50      0.89 o 
   4  11  -4        4.73        4.27      1.07 o 
   5  11  -4        3.19        3.66      0.83 o 
   0  12  -4        1.32        1.92      1.05 o 
   1  12  -4        0.03        0.00      0.45 o 
   2   0  -3      424.58      396.34     12.34 o 
   4   0  -3       49.23       43.69      1.42 o 
   6   0  -3       35.42       28.74      2.32 o 
   8   0  -3       76.72       54.28      3.05 o 
  10   0  -3       12.74       10.93      1.82 o 
  12   0  -3       12.98       10.08      1.84 o 
  14   0  -3        0.09        0.06      0.56 o 
   0   1  -3      255.70      265.58      4.25 o 
   1   1  -3       45.34       46.23      0.73 o 
   2   1  -3      157.18      142.81      1.69 o 
   3   1  -3       35.33       34.12      0.80 o 
   4   1  -3       35.72       30.93      0.79 o 
   5   1  -3        2.60        2.07      0.31 o 
   6   1  -3        4.63        4.72      0.54 o 
   7   1  -3       39.05       31.46      1.80 o 
   8   1  -3       26.22       20.86      1.75 o 
   9   1  -3       47.18       33.78      1.76 o 
  10   1  -3       33.54       20.05      1.42 o 
  11   1  -3        2.80        1.54      0.57 o 
  12   1  -3       17.58       14.36      1.56 o 
  13   1  -3        0.52        0.99      0.72 o 
  14   1  -3       10.89        9.99      1.34 o 
  15   1  -3        1.66        3.88      0.80 o 
   1   2  -3       75.15       71.43      1.17 o 
   2   2  -3       47.44       37.06      0.74 o 
   3   2  -3       62.26       52.28      1.54 o 
   4   2  -3       32.78       34.92      1.02 o 
   5   2  -3        1.25        1.19      0.28 o 
   6   2  -3      361.63      300.68     20.55 o 
   7   2  -3      101.79       88.12      7.14 o 
   8   2  -3        3.91        4.46      0.56 o 
   9   2  -3       58.66       41.41      3.22 o 
  10   2  -3       31.42       22.49      1.51 o 
  11   2  -3       12.81        6.58      1.31 o 
  12   2  -3        2.87        2.04      0.63 o 
  13   2  -3       11.23        8.66      1.24 o 
  14   2  -3        5.21        4.32      0.86 o 
  15   2  -3       10.30       10.31      1.35 o 
   0   3  -3       30.55       25.18      0.91 o 
   1   3  -3       94.65       78.31      1.23 o 
   2   3  -3       43.34       43.72      0.91 o 
   3   3  -3        0.09        0.32      0.19 o 
   4   3  -3      115.55       99.79      2.93 o 
   5   3  -3       96.08       79.37      3.30 o 
   6   3  -3       19.38       15.94      0.87 o 
   7   3  -3       25.81       22.86      0.94 o 
   8   3  -3       73.23       56.85      5.39 o 
   9   3  -3        4.45        4.99      0.64 o 
  10   3  -3       18.14       14.75      1.31 o 
  11   3  -3        5.94        4.47      0.96 o 
  12   3  -3        3.59        3.41      0.77 o 
  13   3  -3        7.32        6.48      1.08 o 
  14   3  -3        2.18        2.13      0.66 o 
   1   4  -3       24.89       24.10      0.69 o 
   2   4  -3       10.27        9.96      0.59 o 
   3   4  -3       19.87       13.72      0.71 o 
   4   4  -3      124.32       96.25      2.82 o 
   5   4  -3        9.80        7.75      0.66 o 
   6   4  -3      246.99      206.08      9.54 o 
   7   4  -3        0.37        0.45      0.24 o 
   8   4  -3        3.65        3.94      0.52 o 
   9   4  -3       14.12       13.43      0.88 o 
  10   4  -3       15.65       13.42      1.29 o 
  11   4  -3        2.69        1.38      0.54 o 
  12   4  -3        0.76        0.50      0.43 o 
  13   4  -3        4.26        4.46      0.87 o 
  14   4  -3        5.81        4.38      0.90 o 
   0   5  -3       21.28       19.70      0.96 o 
   1   5  -3       31.65       25.36      0.99 o 
   2   5  -3       52.81       47.48      1.73 o 
   3   5  -3       60.72       49.17      2.71 o 
   4   5  -3       36.93       25.76      1.38 o 
   5   5  -3       36.76       32.97      1.98 o 
   6   5  -3       24.65       21.41      1.30 o 
   7   5  -3      122.80      103.59      4.37 o 
   8   5  -3        6.52        6.99      0.69 o 
   9   5  -3       20.93       17.64      1.23 o 
  10   5  -3        9.38        8.20      0.90 o 
  11   5  -3        6.93        5.11      0.88 o 
  12   5  -3        2.07        2.25      1.15 o 
  13   5  -3        0.44        1.36      0.53 o 
  14   5  -3        3.77        4.47      1.20 o 
   1   6  -3        7.97        6.91      0.60 o 
   2   6  -3        8.14        7.01      0.63 o 
   3   6  -3       65.80       52.31      1.39 o 
   4   6  -3       87.15       72.89      1.69 o 
   5   6  -3      173.40      133.01      4.51 o 
   6   6  -3      108.81       84.17      2.41 o 
   7   6  -3       15.09       12.26      0.86 o 
   8   6  -3       51.02       43.54      2.27 o 
   9   6  -3       21.18       18.87      0.98 o 
  10   6  -3        9.13        9.40      0.86 o 
  11   6  -3        0.94        1.02      0.40 o 
  12   6  -3        0.72        0.33      0.45 o 
  13   6  -3        0.69        0.70      0.46 o 
   0   7  -3       35.20       27.83      2.20 o 
   1   7  -3        6.15        6.46      1.24 o 
   2   7  -3       53.73       44.69      1.46 o 
   3   7  -3       26.69       21.95      1.25 o 
   4   7  -3       35.35       26.16      1.06 o 
   5   7  -3       51.20       44.93      1.43 o 
   6   7  -3       22.39       18.65      0.95 o 
   7   7  -3       51.22       44.37      1.98 o 
   8   7  -3        2.42        3.18      0.50 o 
   9   7  -3       16.95       14.70      0.94 o 
  10   7  -3        9.29        9.43      0.88 o 
  11   7  -3        1.14        1.84      0.45 o 
  12   7  -3        0.22        0.65      0.35 o 
  13   7  -3        0.82        0.70      0.77 o 
   1   8  -3       28.72       19.55      1.40 o 
   2   8  -3      123.69       99.59      4.32 o 
   3   8  -3       21.57       15.04      1.24 o 
   4   8  -3       20.07       17.10      1.01 o 
   5   8  -3       15.04       12.73      0.85 o 
   6   8  -3       51.04       41.77      1.43 o 
   7   8  -3       12.75       11.50      0.88 o 
   8   8  -3       10.06       10.13      0.88 o 
   9   8  -3       19.19       14.94      0.99 o 
  10   8  -3       15.52       14.53      1.11 o 
  11   8  -3        1.35        1.67      0.42 o 
  12   8  -3        0.90        0.63      0.52 o 
   0   9  -3       12.42       12.88      1.99 o 
   1   9  -3       13.84       12.02      1.36 o 
   2   9  -3       13.85       13.39      1.42 o 
   3   9  -3       11.07        8.52      1.20 o 
   4   9  -3        9.86        7.21      1.12 o 
   5   9  -3       32.99       26.28      2.07 o 
   6   9  -3        5.60        4.09      0.59 o 
   7   9  -3        4.81        4.60      0.62 o 
   8   9  -3        9.10        8.28      0.84 o 
   9   9  -3        4.31        5.25      0.69 o 
  10   9  -3        8.38        6.53      0.75 o 
  11   9  -3        1.11        1.96      0.43 o 
   1  10  -3       10.60        7.93      1.22 o 
   2  10  -3        3.50        1.73      0.63 o 
   3  10  -3       13.04        9.35      1.27 o 
   4  10  -3       24.38       19.32      1.50 o 
   5  10  -3        6.11        4.18      0.97 o 
   6  10  -3        7.98        7.07      1.14 o 
   7  10  -3        8.27        8.21      0.97 o 
   8  10  -3        7.43        7.92      0.84 o 
   9  10  -3        4.87        3.66      0.71 o 
  10  10  -3       10.04        9.53      0.93 o 
   0  11  -3        6.05        4.01      1.28 o 
   1  11  -3       41.78       34.25      2.05 o 
   2  11  -3        7.06        7.39      1.19 o 
   3  11  -3        3.48        4.12      0.87 o 
   4  11  -3        6.43        4.13      0.90 o 
   5  11  -3        2.52        1.48      0.71 o 
   6  11  -3        1.01        0.54      0.67 o 
   7  11  -3        1.87        3.18      1.30 o 
   8  11  -3       11.36       11.07      1.16 o 
   9  11  -3        0.19        0.36      0.54 o 
   1  12  -3        3.59        2.83      0.95 o 
   2  12  -3        7.60        6.95      1.40 o 
   3  12  -3        9.57        5.80      1.09 o 
   4  12  -3        1.05        1.99      0.60 o 
   5  12  -3        6.98        8.23      1.29 o 
   6  12  -3        0.15        0.02      0.51 o 
   7  12  -3        5.42        5.01      0.96 o 
   0  13  -3        5.38        4.01      1.45 o 
   1  13  -3        2.41        2.21      0.77 o 
   2  13  -3        2.52        2.67      0.79 o 
   3  13  -3        3.37        2.42      0.75 o 
   4  13  -3        1.06        1.22      0.69 o 
   0   0  -2     1062.87      962.51     20.33 o 
   2   0  -2       38.88       35.05      1.32 o 
   4   0  -2      508.03      473.90     34.26 o 
   6   0  -2       93.33       97.03     16.32 o 
   8   0  -2      117.06      121.62     19.26 o 
  10   0  -2       44.15       34.30      2.43 o 
  12   0  -2       62.84       49.50      3.18 o 
  14   0  -2        6.47        3.91      1.24 o 
  16   0  -2        9.26        8.97      1.79 o 
   1   1  -2      280.29      261.87      2.83 o 
   2   1  -2       69.50       64.17      1.91 o 
   3   1  -2       34.38       28.83      0.85 o 
   4   1  -2       46.08       44.08      1.77 o 
   5   1  -2      182.90      183.80      6.89 o 
   6   1  -2      935.13     1000.00     67.91 o 
   7   1  -2       97.91      101.76      8.07 o 
   8   1  -2        3.03        2.27      0.38 o 
   9   1  -2       37.00       35.94      5.98 o 
  10   1  -2       29.65       20.72      1.35 o 
  11   1  -2        5.70        4.47      0.79 o 
  12   1  -2       14.87       13.12      1.77 o 
  13   1  -2        0.93        1.27      0.76 o 
  14   1  -2        9.28        9.02      1.20 o 
  15   1  -2        4.27        3.97      0.86 o 
  16   1  -2        1.21        1.63      0.93 o 
   0   2  -2     1504.77     1413.73     16.85 o 
   1   2  -2       75.62       56.96      0.84 o 
   2   2  -2       77.74       74.44      1.78 o 
   3   2  -2       89.36       77.69      2.85 o 
   4   2  -2       51.61       44.69      1.69 o 
   5   2  -2      434.05      400.46     22.91 o 
   6   2  -2       35.85       32.21      2.23 o 
   7   2  -2       94.41       92.84     10.01 o 
   8   2  -2       17.81       16.86      2.21 o 
   9   2  -2       46.81       42.02      7.17 o 
  10   2  -2        8.47        9.65      1.04 o 
  11   2  -2        5.74        6.76      1.01 o 
  12   2  -2       71.10       49.71      2.26 o 
  13   2  -2       20.62       16.07      2.32 o 
  14   2  -2        2.19        1.77      0.82 o 
  15   2  -2        0.14        0.62      0.48 o 
  16   2  -2        2.58        2.97      0.67 o 
   1   3  -2      255.53      255.00      3.00 o 
   2   3  -2      246.94      250.76      7.91 o 
   3   3  -2       81.90       70.13      2.23 o 
   4   3  -2      227.88      205.67     10.03 o 
   5   3  -2      227.65      205.79     11.64 o 
   6   3  -2      191.10      161.05     12.06 o 
   7   3  -2       19.93       18.59      1.91 o 
   8   3  -2        6.69        7.22      1.42 o 
   9   3  -2       37.98       33.14      4.89 o 
  10   3  -2       45.25       42.04      5.90 o 
  11   3  -2        5.47        5.93      0.74 o 
  12   3  -2       13.14       10.06      1.26 o 
  13   3  -2        4.06        4.31      0.86 o 
  14   3  -2        5.41        4.32      0.88 o 
  15   3  -2        0.83        1.62      0.56 o 
  16   3  -2        2.40        3.01      0.76 o 
   0   4  -2      218.59      235.63      5.17 o 
   1   4  -2       38.93       31.53      0.65 o 
   2   4  -2      657.80      623.61     13.00 o 
   3   4  -2      312.59      290.41     12.72 o 
   4   4  -2       84.07       79.06      4.42 o 
   5   4  -2       20.04       20.08      2.80 o 
   6   4  -2       83.93       73.14      4.06 o 
   7   4  -2        4.90        7.11      0.60 o 
   8   4  -2       29.27       25.95      1.85 o 
   9   4  -2      100.16       83.95     11.25 o 
  10   4  -2       95.16       83.12     11.21 o 
  11   4  -2       29.10       22.33      2.99 o 
  12   4  -2       54.51       47.75      7.49 o 
  13   4  -2        6.61        5.64      0.99 o 
  14   4  -2       16.37       11.06      1.37 o 
  15   4  -2        4.73        4.24      0.87 o 
   1   5  -2      261.74      241.40      5.86 o 
   2   5  -2      568.58      483.01     11.28 o 
   3   5  -2      339.69      302.57     14.62 o 
   4   5  -2       82.41       74.95      4.83 o 
   5   5  -2        2.46        2.53      0.47 o 
   6   5  -2      102.91       91.65      6.41 o 
   7   5  -2       34.38       31.62      2.29 o 
   8   5  -2       14.29       13.04      1.18 o 
   9   5  -2       75.39       63.28      4.68 o 
  10   5  -2       78.42       65.90      7.42 o 
  11   5  -2        4.12        4.03      0.65 o 
  12   5  -2        3.44        4.72      0.69 o 
  13   5  -2        9.39        8.67      1.03 o 
  14   5  -2       21.44       15.21      1.63 o 
  15   5  -2        8.70        6.84      2.59 o 
   0   6  -2      304.14      267.55      5.79 o 
   1   6  -2      210.97      193.52      5.65 o 
   2   6  -2      178.41      171.73      8.56 o 
   3   6  -2       33.45       27.72      1.16 o 
   4   6  -2       28.24       24.02      1.57 o 
   5   6  -2       52.89       47.64      2.25 o 
   6   6  -2        1.11        1.30      0.29 o 
   7   6  -2       44.75       39.96      3.69 o 
   8   6  -2        3.83        4.37      0.67 o 
   9   6  -2        1.41        2.22      0.41 o 
  10   6  -2       95.64       78.84      5.87 o 
  11   6  -2       28.05       22.66      3.58 o 
  12   6  -2       18.44       20.32      2.55 o 
  13   6  -2        9.95       10.22      1.93 o 
  14   6  -2        9.29        9.31      1.20 o 
  15   6  -2        4.02        3.12      1.07 o 
   1   7  -2       63.82       62.60      3.78 o 
   2   7  -2       29.23       19.37      1.58 o 
   3   7  -2       50.87       44.26      2.42 o 
   4   7  -2      209.15      180.17      9.93 o 
   5   7  -2       57.96       49.12      2.68 o 
   6   7  -2       56.02       42.48      3.50 o 
   7   7  -2       12.43       10.40      0.79 o 
   8   7  -2       30.14       26.99      1.56 o 
   9   7  -2       10.05        8.99      0.80 o 
  10   7  -2       32.72       28.75      1.19 o 
  11   7  -2       14.53       16.04      1.27 o 
  12   7  -2        2.46        3.56      0.62 o 
  13   7  -2        9.74        8.92      1.23 o 
  14   7  -2        9.55       12.88      1.56 o 
   0   8  -2       10.62        8.39      1.45 o 
   1   8  -2      203.70      174.75     15.55 o 
   2   8  -2       32.72       27.20      3.14 o 
   3   8  -2        0.89        1.96      0.54 o 
   4   8  -2       84.23       68.41      3.99 o 
   5   8  -2       57.16       49.48      2.29 o 
   6   8  -2        3.06        2.98      0.48 o 
   7   8  -2      143.20      117.38      7.99 o 
   8   8  -2       67.52       55.32      3.66 o 
   9   8  -2        0.37        0.45      0.29 o 
  10   8  -2       14.84       14.76      1.41 o 
  11   8  -2       22.21       20.26      1.39 o 
  12   8  -2        0.47        0.60      0.43 o 
  13   8  -2        8.33        8.63      2.71 o 
   1   9  -2       22.87       22.85      1.46 o 
   2   9  -2       76.23       65.14      4.92 o 
   3   9  -2       39.77       33.40      1.92 o 
   4   9  -2       15.99       13.43      0.89 o 
   5   9  -2       58.87       49.12      2.07 o 
   6   9  -2       45.96       40.64      3.80 o 
   7   9  -2       22.33       19.92      1.17 o 
   8   9  -2       15.02       14.31      1.01 o 
   9   9  -2        7.03        6.53      0.73 o 
  10   9  -2        4.70        5.14      0.68 o 
  11   9  -2       19.40       15.77      1.66 o 
  12   9  -2        3.62        4.64      1.46 o 
   0  10  -2       54.01       42.69      2.88 o 
   1  10  -2       37.96       30.50      1.75 o 
   2  10  -2       19.25       15.00      1.28 o 
   3  10  -2       15.34       16.04      1.09 o 
   4  10  -2       17.25       15.20      1.03 o 
   5  10  -2       39.14       35.06      3.00 o 
   6  10  -2       12.80       12.22      1.48 o 
   7  10  -2       35.84       31.14      2.34 o 
   8  10  -2        2.51        2.70      0.59 o 
   9  10  -2        5.84        7.12      0.93 o 
  10  10  -2        3.12        2.86      0.69 o 
  11  10  -2        4.96        4.85      0.97 o 
   1  11  -2        4.53        3.85      0.86 o 
   2  11  -2        2.56        2.55      0.74 o 
   3  11  -2        0.31        0.18      0.43 o 
   4  11  -2        2.19        1.82      0.75 o 
   5  11  -2        6.47        5.73      0.93 o 
   6  11  -2       72.54       57.50      2.89 o 
   7  11  -2        3.37        3.76      0.68 o 
   8  11  -2        0.41        0.16      0.38 o 
   9  11  -2       10.74       10.51      1.43 o 
  10  11  -2        0.68        0.16      0.41 o 
   0  12  -2        9.67       10.87      1.94 o 
   1  12  -2        7.08        7.09      1.16 o 
   2  12  -2        3.50        3.44      0.84 o 
   3  12  -2        8.73        7.68      1.21 o 
   4  12  -2        3.82        3.33      0.83 o 
   5  12  -2        4.09        3.37      0.86 o 
   6  12  -2        2.77        3.27      1.02 o 
   7  12  -2        2.81        3.00      0.61 o 
   8  12  -2        3.38        3.85      1.44 o 
   9  12  -2        2.58        2.77      0.70 o 
   1  13  -2        0.61        0.40      0.50 o 
   2  13  -2        3.75        4.08      0.92 o 
   3  13  -2       14.59       14.04      1.62 o 
   4  13  -2       12.24       11.73      1.47 o 
   5  13  -2        1.81        2.25      0.74 o 
   6  13  -2        6.39        5.65      1.05 o 
   7  13  -2        0.90        1.47      0.90 o 
   0  14  -2        0.88        1.17      0.96 o 
   1  14  -2        4.95        4.89      1.00 o 
   2  14  -2        7.15        6.91      1.15 o 
   3  14  -2        2.23        3.09      0.76 o 
   4  14  -2        1.30        1.81      0.68 o 
   2   0  -1      534.46      511.09     26.37 o 
   4   0  -1      296.09      369.53     62.59 o 
   6   0  -1     2661.65     3264.33    283.36 o 
   8   0  -1       81.57       89.29      8.29 o 
  10   0  -1      311.66      341.22     33.39 o 
  12   0  -1       13.58        9.85      1.67 o 
  14   0  -1       19.03       13.94      2.05 o 
  16   0  -1       10.12        9.25      1.71 o 
   0   1  -1     2283.11     2143.78     30.73 o 
   1   1  -1     2877.94     2615.49     46.94 o 
   2   1  -1     1051.73     1046.25     53.59 o 
   3   1  -1      131.36      121.19      9.52 o 
   4   1  -1      215.67      242.20     21.24 o 
   5   1  -1      585.56      735.97     56.10 o 
   6   1  -1      292.22      400.13     29.20 o 
   7   1  -1       48.83       45.02      3.47 o 
   8   1  -1       14.08       16.67      1.24 o 
   9   1  -1       53.61       60.18      4.15 o 
  10   1  -1      111.02      111.18      7.13 o 
  11   1  -1        6.24        7.48      0.81 o 
  12   1  -1      186.69      191.26     20.97 o 
  13   1  -1       52.25       39.52      1.97 o 
  14   1  -1       12.90       11.63      1.35 o 
  15   1  -1        1.96        1.34      0.57 o 
  16   1  -1        1.69        2.44      0.69 o 
  17   1  -1        2.47        3.38      0.81 o 
   1   2  -1     3125.63     3056.95    141.94 o 
   2   2  -1     2415.97     2383.71    166.86 o 
   3   2  -1     1025.17     1053.20     83.14 o 
   4   2  -1      618.50      659.36     54.72 o 
   5   2  -1       92.01      110.06      8.11 o 
   6   2  -1      314.42      423.05     34.06 o 
   7   2  -1       41.21       48.14      2.68 o 
   8   2  -1       44.96       55.14      4.69 o 
   9   2  -1       12.59       13.42      1.47 o 
  10   2  -1       51.42       48.66      7.35 o 
  11   2  -1      107.10       93.64     15.71 o 
  12   2  -1       40.37       39.62      5.25 o 
  13   2  -1       26.63       21.78      1.48 o 
  14   2  -1       33.89       24.84      1.62 o 
  15   2  -1        2.07        2.03      0.66 o 
  16   2  -1        4.27        4.11      1.02 o 
   0   3  -1    11300.01    10897.71     67.86 o 
   1   3  -1     1141.88     1227.24     47.62 o 
   2   3  -1      267.08      256.89     19.10 o 
   3   3  -1      196.56      180.92     16.62 o 
   4   3  -1      231.80      230.87     21.42 o 
   5   3  -1      701.63      741.51     75.06 o 
   6   3  -1      248.68      288.78     19.54 o 
   7   3  -1      165.17      187.32     16.82 o 
   8   3  -1      176.47      175.87     23.03 o 
   9   3  -1       24.84       21.84      3.41 o 
  10   3  -1      116.22      109.05     15.24 o 
  11   3  -1       58.38       57.44      9.89 o 
  12   3  -1      194.66      146.34      7.22 o 
  13   3  -1       12.79       15.45      3.53 o 
  14   3  -1       17.27       14.28      1.22 o 
  15   3  -1        2.43        1.75      0.61 o 
  16   3  -1        1.03        1.64      0.92 o 
   1   4  -1       82.01       90.47      5.97 o 
   2   4  -1      148.51      151.56      9.43 o 
   3   4  -1      344.90      372.03     33.39 o 
   4   4  -1      193.08      200.42     21.97 o 
   5   4  -1      257.05      260.29     19.61 o 
   6   4  -1      313.64      341.64     24.45 o 
   7   4  -1       34.35       27.02      2.11 o 
   8   4  -1        1.60        2.87      0.63 o 
   9   4  -1      112.34      108.27     13.93 o 
  10   4  -1       28.32       24.84      4.61 o 
  11   4  -1       17.64       16.25      2.69 o 
  12   4  -1       65.29       49.49      4.49 o 
  13   4  -1       13.30       13.47      0.98 o 
  14   4  -1        2.04        3.05      0.69 o 
  15   4  -1        2.62        2.76      0.98 o 
  16   4  -1        1.29        2.16      0.87 o 
   0   5  -1     1405.71     1694.55    219.60 o 
   1   5  -1      342.92      400.91     28.12 o 
   2   5  -1      532.27      646.51     43.97 o 
   3   5  -1      232.61      265.36     17.44 o 
   4   5  -1      114.15      129.53     12.68 o 
   5   5  -1       37.89       31.74      1.82 o 
   6   5  -1        1.59        0.99      0.22 o 
   7   5  -1      100.37       99.32      9.05 o 
   8   5  -1       38.75       37.15      2.41 o 
   9   5  -1       10.77        9.70      0.77 o 
  10   5  -1      103.54       86.37     10.39 o 
  11   5  -1       62.06       50.26      7.57 o 
  12   5  -1       56.48       47.42      5.98 o 
  13   5  -1        5.77        6.51      0.84 o 
  14   5  -1        4.64        4.47      1.88 o 
  15   5  -1       10.22       12.67      3.80 o 
  16   5  -1        5.08        4.10      1.26 o 
   1   6  -1      333.93      415.10     28.25 o 
   2   6  -1      386.35      432.35     29.58 o 
   3   6  -1      156.33      182.04     11.70 o 
   4   6  -1      134.50      156.66     11.43 o 
   5   6  -1       39.94       36.01      2.57 o 
   6   6  -1       13.82       14.44      1.48 o 
   7   6  -1       10.04        8.70      0.60 o 
   8   6  -1       57.38       49.89      4.32 o 
   9   6  -1       23.74       21.90      2.20 o 
  10   6  -1       26.66       26.33      2.67 o 
  11   6  -1       20.40       20.13      2.37 o 
  12   6  -1       13.66       16.94      3.47 o 
  13   6  -1       44.44       43.44      9.63 o 
  14   6  -1        5.96        7.71      3.07 o 
  15   6  -1        8.34       11.98      2.19 o 
   0   7  -1       65.74       76.77      9.22 o 
   1   7  -1      272.30      318.59     25.32 o 
   2   7  -1       65.99       72.61      6.00 o 
   3   7  -1      148.54      165.24     10.60 o 
   4   7  -1       74.96       75.34      8.18 o 
   5   7  -1       37.35       36.12      2.59 o 
   6   7  -1       15.00       12.49      0.97 o 
   7   7  -1        4.77        4.61      0.50 o 
   8   7  -1       62.53       56.31      5.65 o 
   9   7  -1      115.32      100.95      9.90 o 
  10   7  -1        2.81        3.06      0.56 o 
  11   7  -1       95.76       93.07     12.02 o 
  12   7  -1       21.80       20.11      2.91 o 
  13   7  -1        3.88        5.57      0.98 o 
  14   7  -1        0.62        1.59      0.60 o 
  15   7  -1        0.99        1.15      0.57 o 
   1   8  -1      111.55      129.35     11.00 o 
   2   8  -1       47.55       51.77      2.77 o 
   3   8  -1      152.51      139.00     13.86 o 
   4   8  -1       43.67       43.18      5.28 o 
   5   8  -1       29.66       29.43      2.57 o 
   6   8  -1        7.68        7.77      0.64 o 
   7   8  -1        4.12        4.27      0.50 o 
   8   8  -1        3.69        5.18      0.66 o 
   9   8  -1        1.58        3.42      0.77 o 
  10   8  -1       22.14       20.54      2.36 o 
  11   8  -1       18.34       17.96      1.45 o 
  12   8  -1        1.49        2.47      0.71 o 
  13   8  -1        1.86        1.15      1.13 o 
  14   8  -1        2.22        3.37      0.80 o 
   0   9  -1       15.66       17.35      1.69 o 
   1   9  -1       24.25       25.17      2.39 o 
   2   9  -1       16.94       16.59      1.60 o 
   3   9  -1       14.49       13.75      1.84 o 
   4   9  -1       64.11       59.51      4.10 o 
   5   9  -1       70.23       68.45      7.75 o 
   6   9  -1        3.18        4.26      0.60 o 
   7   9  -1       69.32       62.41      6.44 o 
   8   9  -1       40.77       41.73      2.07 o 
   9   9  -1        7.11        7.96      1.16 o 
  10   9  -1        3.89        5.45      1.00 o 
  11   9  -1        0.56        1.26      0.56 o 
  12   9  -1        0.23        0.89      0.47 o 
  13   9  -1        0.52        0.81      0.51 o 
   1  10  -1        4.14        4.98      0.65 o 
   2  10  -1        3.52        3.43      0.55 o 
   3  10  -1        7.01        7.21      0.77 o 
   4  10  -1       44.11       41.90      3.68 o 
   5  10  -1       32.68       30.80      2.47 o 
   6  10  -1        1.88        2.13      0.50 o 
   7  10  -1       42.59       38.87      2.79 o 
   8  10  -1       46.03       43.84      4.61 o 
   9  10  -1        1.29        2.26      0.64 o 
  10  10  -1        8.26       11.32      2.07 o 
  11  10  -1        1.50        3.05      0.74 o 
  12  10  -1        4.66        5.20      1.00 o 
   0  11  -1       57.62       50.48      3.07 o 
   1  11  -1        9.35        9.21      1.17 o 
   2  11  -1       49.63       44.58      4.23 o 
   3  11  -1       29.43       26.98      2.25 o 
   4  11  -1       22.30       19.65      1.42 o 
   5  11  -1       13.29       11.89      1.04 o 
   6  11  -1        1.03        1.21      0.44 o 
   7  11  -1       24.28       21.24      1.58 o 
   8  11  -1        9.44       11.15      1.41 o 
   9  11  -1       12.49       12.52      1.53 o 
  10  11  -1       11.22       10.16      1.42 o 
  11  11  -1        4.84        4.28      0.85 o 
   1  12  -1        0.06        0.51      0.53 o 
   2  12  -1       24.89       18.87      1.43 o 
   3  12  -1        2.58        3.23      0.58 o 
   4  12  -1        8.39        7.59      1.06 o 
   5  12  -1        8.89        9.51      1.00 o 
   6  12  -1       41.13       38.13      3.89 o 
   7  12  -1       17.28       18.50      1.50 o 
   8  12  -1        8.84       10.11      1.35 o 
   9  12  -1        0.56        0.68      0.59 o 
  10  12  -1        0.75        2.26      0.66 o 
   0  13  -1       13.95       13.28      2.09 o 
   1  13  -1       13.55       13.25      1.44 o 
   2  13  -1        8.54        8.83      1.88 o 
   3  13  -1        4.43        4.12      0.86 o 
   4  13  -1       15.98       14.83      1.44 o 
   5  13  -1        5.37        4.31      0.89 o 
   6  13  -1        3.40        3.78      0.78 o 
   7  13  -1        2.90        3.36      1.26 o 
   8  13  -1        5.99        7.48      1.24 o 
   1  14  -1        3.06        2.41      1.21 o 
   2  14  -1        7.77        7.54      1.16 o 
   3  14  -1        2.20        2.64      0.78 o 
   4  14  -1        9.86        8.39      1.79 o 
   5  14  -1        1.34        0.98      0.87 o 
   6  14  -1        6.19        5.64      1.62 o 
   0  15  -1        1.84        3.89      1.24 o 
   1  15  -1        2.36        2.67      0.82 o 
   2  15  -1        1.55        2.59      0.78 o 
   2   0   0       58.68       70.31      1.99 o 
   4   0   0      712.80      773.18     13.37 o 
   6   0   0     1088.86     1183.92     41.67 o 
   8   0   0      315.67      387.10     18.73 o 
  10   0   0        0.30        0.49      0.24 o 
  12   0   0      951.10      969.57     84.01 o 
  14   0   0       31.15       26.99      2.28 o 
  16   0   0        6.21        4.23      1.13 o 
   1   1   0      587.14      745.99     25.85 o 
   2   1   0     1264.66     1464.15    105.82 o 
   3   1   0      704.64      779.53     43.35 o 
   4   1   0      834.25      916.08     39.80 o 
   5   1   0        0.29        0.29      0.07 o 
   6   1   0       61.44       74.38      2.02 o 
   7   1   0       75.54       70.26      2.46 o 
   8   1   0       51.95       63.09      1.91 o 
   9   1   0       49.60       53.58      1.82 o 
  10   1   0       89.68       89.16      3.39 o 
  11   1   0       99.31       99.48      4.46 o 
  12   1   0      244.19      249.37     14.72 o 
  13   1   0       10.02       11.92      0.93 o 
  14   1   0        5.18        5.93      0.62 o 
  15   1   0        0.04        0.58      0.46 o 
  16   1   0        2.09        2.88      1.09 o 
  17   1   0        1.01        1.15      0.81 o 
   0   2   0     1593.45     1958.66     73.72 o 
   1   2   0     1453.53     1794.79    120.44 o 
   2   2   0     1991.54     2194.77    185.92 o 
   3   2   0      512.41      553.18     51.07 o 
   4   2   0      340.56      385.09     30.75 o 
   5   2   0       67.02       59.52      3.46 o 
   6   2   0       97.93      107.17      6.43 o 
   7   2   0      611.36      720.37     32.83 o 
   8   2   0       36.36       35.35      1.45 o 
   9   2   0       58.71       55.49      2.27 o 
  10   2   0       30.59       29.40      1.44 o 
  11   2   0      108.46      110.18      4.95 o 
  12   2   0      136.64      130.97      9.88 o 
  13   2   0        4.79        6.99      1.01 o 
  14   2   0       17.36       16.41      1.29 o 
  15   2   0        3.97        4.80      0.68 o 
  16   2   0        0.94        1.96      0.87 o 
  17   2   0        0.69        1.67      0.90 o 
   1   3   0     5705.62     6294.64    274.37 o 
   2   3   0       10.76        9.77      1.18 o 
   3   3   0      978.94     1018.03     94.57 o 
   4   3   0      200.41      200.76     19.20 o 
   5   3   0      187.22      228.07     19.42 o 
   6   3   0        0.31        0.34      0.10 o 
   7   3   0       33.53       35.19      2.41 o 
   8   3   0      286.87      299.62     15.74 o 
   9   3   0       30.81       31.60      1.50 o 
  10   3   0      163.95      158.05      7.83 o 
  11   3   0      170.17      163.35     11.65 o 
  12   3   0        0.33        0.95      0.32 o 
  13   3   0      103.21       91.20      8.21 o 
  14   3   0        3.97        6.16      0.83 o 
  15   3   0       19.83       23.39      1.27 o 
  16   3   0       33.10       33.09      1.94 o 
   0   4   0       27.52       24.86      0.80 o 
   1   4   0     2121.99     2490.39    108.79 o 
   2   4   0       20.46       20.07      1.19 o 
   3   4   0     1062.47     1169.11    136.38 o 
   4   4   0      179.87      183.27     16.59 o 
   5   4   0      425.33      434.80     42.67 o 
   6   4   0       72.90       65.78      5.41 o 
   7   4   0        9.70       18.54      1.25 o 
   8   4   0       32.83       33.28      2.20 o 
   9   4   0      357.03      348.21     19.50 o 
  10   4   0       26.05       24.01      1.63 o 
  11   4   0      193.67      179.30     14.11 o 
  12   4   0       53.50       60.59      5.38 o 
  13   4   0        1.21        1.78      0.47 o 
  14   4   0        0.27        1.44      0.76 o 
  15   4   0        0.12        0.79      0.40 o 
  16   4   0        0.38        1.20      0.45 o 
   1   5   0        0.70        1.95      0.23 o 
   2   5   0      124.08      118.64      6.23 o 
   3   5   0      432.72      448.03     32.81 o 
   4   5   0      165.94      154.57     18.40 o 
   5   5   0      118.16      112.20     13.30 o 
   6   5   0      189.48      193.37     17.23 o 
   7   5   0       41.01       40.12      3.21 o 
   8   5   0       18.88       20.91      1.97 o 
   9   5   0       45.40       39.49      2.30 o 
  10   5   0        8.24       10.22      1.15 o 
  11   5   0       15.45       18.16      1.08 o 
  12   5   0        4.32        4.11      0.66 o 
  13   5   0        2.25        1.86      0.48 o 
  14   5   0        0.50        0.12      0.33 o 
  15   5   0        1.63        2.08      0.48 o 
  16   5   0        4.69        5.81      1.66 o 
   0   6   0      710.50      810.93     17.79 o 
   1   6   0       85.15       94.27      1.82 o 
   2   6   0      167.98      194.93     11.42 o 
   3   6   0       12.53       10.92      0.67 o 
   4   6   0      543.40      560.69     47.51 o 
   5   6   0      369.81      392.54     44.19 o 
   6   6   0       98.47       92.96      9.94 o 
   7   6   0       88.42       92.09     10.78 o 
   8   6   0      328.77      296.85     32.20 o 
   9   6   0        0.00        0.51      0.30 o 
  10   6   0       40.11       43.55      2.81 o 
  11   6   0        1.93        3.39      0.62 o 
  12   6   0        5.57        7.19      1.69 o 
  13   6   0        5.25        6.94      0.88 o 
  14   6   0        7.04        8.19      1.43 o 
  15   6   0        4.07        5.57      0.98 o 
   1   7   0       14.15       19.51      0.67 o 
   2   7   0      191.04      214.56     11.07 o 
   3   7   0       13.43       16.97      1.06 o 
   4   7   0        5.94        7.27      1.02 o 
   5   7   0        7.57        8.08      0.96 o 
   6   7   0       68.30       66.34      7.91 o 
   7   7   0       93.83       85.88     11.08 o 
   8   7   0      104.35      107.06      3.03 o 
   9   7   0       75.54       78.28      4.34 o 
  10   7   0        4.81        4.31      1.17 o 
  11   7   0        0.54        1.34      0.59 o 
  12   7   0        0.27        0.78      0.50 o 
  13   7   0        3.93        4.68      1.73 o 
  14   7   0        1.28        1.25      0.58 o 
  15   7   0        8.46       10.35      2.81 o 
   0   8   0      141.76      145.61      7.94 o 
   1   8   0       10.83       11.89      0.57 o 
   2   8   0      265.02      289.83     12.64 o 
   3   8   0        0.88        1.43      0.25 o 
   4   8   0       16.00       14.13      0.85 o 
   5   8   0        6.15        6.72      0.43 o 
   6   8   0        1.91        3.10      0.48 o 
   7   8   0        1.08        1.90      0.59 o 
   8   8   0       33.63       34.48      1.83 o 
   9   8   0        2.98        3.96      0.97 o 
  10   8   0       60.39       55.24      2.44 o 
  11   8   0       13.76       14.40      1.55 o 
  12   8   0        6.65        8.57      2.24 o 
  13   8   0        3.47        5.73      0.99 o 
  14   8   0       12.87       12.89      2.97 o 
   1   9   0        1.27        2.47      0.38 o 
   2   9   0       43.14       39.21      1.95 o 
   3   9   0        3.63        3.85      0.44 o 
   4   9   0       10.41        9.02      0.60 o 
   5   9   0       35.13       29.33      2.81 o 
   6   9   0       57.09       62.00      2.35 o 
   7   9   0       29.03       30.55      1.72 o 
   8   9   0       12.00       15.48      1.39 o 
   9   9   0        9.09       15.39      3.44 o 
  10   9   0        2.22        2.60      0.70 o 
  11   9   0        5.74        6.91      1.13 o 
  12   9   0        9.41       10.67      1.42 o 
  13   9   0       14.52       14.03      1.73 o 
  14   9   0        0.39        0.97      1.30 o 
   0  10   0       19.92       22.10      2.46 o 
   1  10   0      182.68      179.67     14.37 o 
   2  10   0       15.17       14.49      0.72 o 
   3  10   0        0.54        0.27      0.38 o 
   4  10   0       27.58       27.82      2.00 o 
   5  10   0        0.02        0.74      0.46 o 
   6  10   0        0.19        0.85      0.44 o 
   7  10   0        2.07        1.97      0.75 o 
   8  10   0       18.09       19.56      1.50 o 
   9  10   0        8.16        8.66      1.26 o 
  10  10   0        8.00        7.17      1.14 o 
  11  10   0       36.38       36.69      2.17 o 
  12  10   0        7.46        9.73      1.36 o 
  13  10   0        7.81       10.32      1.51 o 
   1  11   0       32.23       29.89      1.60 o 
   2  11   0       44.89       43.08      3.48 o 
   3  11   0       34.24       34.08      3.66 o 
   4  11   0        2.66        4.42      0.84 o 
   5  11   0        7.23       11.23      1.28 o 
   6  11   0        4.97        8.02      1.16 o 
   7  11   0        8.45       10.91      1.38 o 
   8  11   0        0.02        0.86      0.46 o 
   9  11   0        1.85        3.06      0.80 o 
  10  11   0        3.71        5.54      1.04 o 
  11  11   0        3.61        5.40      1.01 o 
  12  11   0        0.22        2.73      2.14 o 
   0  12   0        2.93        3.32      0.68 o 
   1  12   0       13.52       15.53      1.02 o 
   2  12   0        9.33        9.69      0.95 o 
   3  12   0        4.05        4.46      0.82 o 
   4  12   0       14.84       14.41      1.30 o 
   5  12   0        3.67        5.41      0.93 o 
   6  12   0        0.13        1.01      0.54 o 
   7  12   0       10.62       10.88      1.70 o 
   8  12   0       11.57       12.74      1.53 o 
   9  12   0        4.95        6.08      1.06 o 
  10  12   0       14.22       17.22      1.84 o 
   1  13   0        0.80        0.14      0.49 o 
   2  13   0       21.26       23.64      3.46 o 
   3  13   0        8.99        9.92      1.25 o 
   4  13   0        0.47        0.88      0.84 o 
   5  13   0        8.31        8.21      1.20 o 
   6  13   0        0.35        0.75      0.47 o 
   7  13   0        6.55        7.89      1.22 o 
   8  13   0        4.58        4.70      1.63 o 
   9  13   0        2.06        2.15      0.66 o 
   0  14   0        8.38        8.75      1.64 o 
   1  14   0        0.13        0.60      0.71 o 
   2  14   0       25.84       20.78      2.24 o 
   3  14   0       26.73       26.09      3.72 o 
   4  14   0       14.95       13.97      1.57 o 
   5  14   0        8.77        9.53      1.31 o 
   6  14   0        0.16        1.17      0.51 o 
   7  14   0        1.49        1.90      0.58 o 
   1  15   0        0.04        1.49      0.92 o 
   2  15   0        2.80        2.31      1.13 o 
   3  15   0        6.65        7.94      1.71 o 
   2   0   1      535.42      613.25      4.63 o 
   4   0   1      296.34      356.81     39.23 o 
   6   0   1     2659.38     3198.98    246.66 o 
   8   0   1       81.64       86.31      2.61 o 
  10   0   1      311.70      313.20      5.56 o 
  12   0   1       13.62       13.58      2.01 o 
  14   0   1       19.07       18.79      1.08 o 
   0   1   1     2284.97     2311.79     18.21 o 
   1   1   1     2875.62     2802.66     32.56 o 
   2   1   1     1050.46     1184.61     33.77 o 
   3   1   1      131.30      146.87      9.23 o 
   4   1   1      215.55      257.84     18.30 o 
   5   1   1      585.23      694.84     38.42 o 
   6   1   1      292.05      371.44     16.68 o 
   7   1   1       48.67       40.37      1.40 o 
   8   1   1       14.06       15.33      0.51 o 
   9   1   1       53.56       55.37      1.61 o 
  10   1   1      110.91      110.63      2.41 o 
  11   1   1        6.26        7.36      0.51 o 
  12   1   1      187.01      189.40      5.79 o 
  13   1   1       52.31       52.75      1.36 o 
  14   1   1       12.86       13.08      0.75 o 
  15   1   1        1.96        1.57      0.36 o 
  16   1   1        1.69        2.98      0.69 o 
   1   2   1     3127.43     3413.95     91.16 o 
   2   2   1     2414.81     2731.10     48.31 o 
   3   2   1     1025.50     1211.12     26.64 o 
   4   2   1      619.34      737.49     24.64 o 
   5   2   1       92.09      104.00      3.99 o 
   6   2   1      314.36      380.89     16.70 o 
   7   2   1       41.28       42.86      1.97 o 
   8   2   1       45.08       49.48      2.23 o 
   9   2   1       12.67       12.33      0.54 o 
  10   2   1       51.45       47.30      1.46 o 
  11   2   1      106.96       95.52      3.02 o 
  12   2   1       40.41       39.62      1.45 o 
  13   2   1       26.64       27.22      0.99 o 
  14   2   1       33.87       33.56      1.17 o 
  15   2   1        2.08        2.22      0.63 o 
  16   2   1        4.30        4.57      0.66 o 
   0   3   1    11297.10    12087.64    987.09 o 
   1   3   1     1142.85     1413.52     59.98 o 
   2   3   1      266.18      315.24     11.27 o 
   3   3   1      196.38      220.90      7.62 o 
   4   3   1      231.84      274.81     10.97 o 
   5   3   1      701.58      784.59     61.75 o 
   6   3   1      248.42      263.86     21.65 o 
   7   3   1      164.98      181.84     12.22 o 
   8   3   1      176.29      174.89     10.59 o 
   9   3   1       24.76       19.69      1.03 o 
  10   3   1      116.05      110.73      5.17 o 
  11   3   1       58.47       61.30      3.20 o 
  12   3   1      194.83      182.42      6.38 o 
  13   3   1       12.80       12.94      0.71 o 
  14   3   1       17.22       18.98      1.17 o 
  15   3   1        2.43        2.43      0.51 o 
  16   3   1        1.03        2.36      0.52 o 
   1   4   1       81.96       89.19      5.81 o 
   2   4   1      148.32      176.01      7.19 o 
   3   4   1      344.73      405.28     22.75 o 
   4   4   1      193.40      239.02     10.02 o 
   5   4   1      256.70      270.16     31.02 o 
   6   4   1      313.58      335.40     38.95 o 
   7   4   1       34.29       26.12      2.48 o 
   8   4   1        1.57        1.87      0.39 o 
   9   4   1      112.21      108.49      4.85 o 
  10   4   1       28.38       26.56      1.36 o 
  11   4   1       17.64       19.01      1.33 o 
  12   4   1       65.27       60.41      3.00 o 
  13   4   1       13.34       14.29      1.12 o 
  14   4   1        2.02        2.04      0.54 o 
  15   4   1        2.61        4.36      1.42 o 
  16   4   1        1.30        1.53      0.47 o 
   0   5   1     1405.90     1748.61    216.01 o 
   1   5   1      343.17      387.94     21.19 o 
   2   5   1      532.21      625.12     27.37 o 
   3   5   1      232.76      262.65     12.42 o 
   4   5   1      114.29      134.50     10.72 o 
   5   5   1       37.90       34.78      3.39 o 
   6   5   1        1.59        0.93      0.35 o 
   7   5   1      100.33      123.10      7.30 o 
   8   5   1       38.82       44.50      2.89 o 
   9   5   1       10.81       11.35      0.95 o 
  10   5   1      103.53       87.65      5.34 o 
  11   5   1       62.10       57.35      3.85 o 
  12   5   1       56.48       50.15      4.21 o 
  13   5   1        5.76        6.20      1.20 o 
  14   5   1        4.65        4.28      0.69 o 
  15   5   1       10.24       11.19      1.17 o 
  16   5   1        5.08        7.90      0.97 o 
   1   6   1      334.07      397.49     19.11 o 
   2   6   1      386.17      399.50     19.37 o 
   3   6   1      156.45      172.20      7.62 o 
   4   6   1      134.51      150.24     10.33 o 
   5   6   1       39.89       38.65      3.67 o 
   6   6   1       13.87       18.38      0.96 o 
   7   6   1       10.05       10.70      0.99 o 
   8   6   1       57.25       61.71      3.59 o 
   9   6   1       23.73       26.67      2.92 o 
  10   6   1       26.57       25.43      2.16 o 
  11   6   1       20.38       22.69      1.74 o 
  12   6   1       13.68       15.55      1.13 o 
  13   6   1       44.45       41.93      1.82 o 
  14   6   1        5.93        8.27      0.95 o 
  15   6   1        8.36       12.63      1.27 o 
   0   7   1       65.94       78.65      5.32 o 
   1   7   1      272.17      316.70     12.59 o 
   2   7   1       65.96       67.02      3.67 o 
   3   7   1      148.46      148.42     10.12 o 
   4   7   1       74.95       74.26      4.84 o 
   5   7   1       37.33       41.34      2.27 o 
   6   7   1       15.01       13.95      0.89 o 
   7   7   1        4.73        4.77      0.70 o 
   8   7   1       62.61       68.91      5.83 o 
   9   7   1      115.29      120.52      3.75 o 
  10   7   1        2.79        2.45      0.56 o 
  11   7   1       95.76       92.41      4.83 o 
  12   7   1       21.80       21.99      1.47 o 
  13   7   1        3.86        4.75      1.36 o 
  14   7   1        0.63        1.28      0.95 o 
  15   7   1        0.99        1.71      1.04 o 
   1   8   1      111.50      125.63      3.69 o 
   2   8   1       47.54       49.64      2.69 o 
   3   8   1      152.51      138.79      7.73 o 
   4   8   1       43.67       45.54      3.47 o 
   5   8   1       29.83       29.79      2.87 o 
   6   8   1        7.68        9.84      0.91 o 
   7   8   1        4.14        4.05      0.64 o 
   8   8   1        3.69        4.95      0.74 o 
   9   8   1        1.58        2.07      0.58 o 
  10   8   1       22.15       19.53      1.22 o 
  11   8   1       18.37       17.16      1.17 o 
  12   8   1        1.49        2.32      0.57 o 
  13   8   1        1.87        1.26      0.46 o 
  14   8   1        2.23        2.83      0.58 o 
   0   9   1       15.67       18.89      3.25 o 
   1   9   1       24.39       26.10      1.08 o 
   2   9   1       16.93       16.88      0.76 o 
   3   9   1       14.49       14.15      1.03 o 
   4   9   1       64.13       59.38      4.35 o 
   5   9   1       70.17       71.04      6.30 o 
   6   9   1        3.18        3.33      0.58 o 
   7   9   1       69.40       62.62      5.37 o 
   8   9   1       40.73       43.58      2.18 o 
   9   9   1        7.14        9.59      1.28 o 
  10   9   1        3.90        5.01      1.06 o 
  11   9   1        0.57        1.47      1.00 o 
  12   9   1        0.23        1.84      0.63 o 
  13   9   1        0.51        1.07      1.48 o 
   1  10   1        4.15        4.60      0.52 o 
   2  10   1        3.49        2.85      0.43 o 
   3  10   1        7.01        7.13      0.76 o 
   4  10   1       44.18       43.98      2.96 o 
   5  10   1       32.61       31.20      2.45 o 
   6  10   1        1.88        2.95      0.74 o 
   7  10   1       42.54       43.58      2.21 o 
   8  10   1       45.99       51.32      2.44 o 
   9  10   1        1.29        2.70      0.73 o 
  10  10   1        8.28       10.97      1.42 o 
  11  10   1        1.49        2.24      0.61 o 
  12  10   1        4.66        5.63      2.10 o 
   0  11   1       57.64       57.58      7.49 o 
   1  11   1        9.40       10.89      0.75 o 
   2  11   1       49.65       49.45      2.12 o 
   3  11   1       29.42       30.49      1.56 o 
   4  11   1       22.29       22.40      2.13 o 
   5  11   1       13.31       14.55      1.36 o 
   6  11   1        1.03        2.13      0.68 o 
   7  11   1       24.26       27.87      2.97 o 
   8  11   1        9.43       13.66      1.57 o 
   9  11   1       12.49       13.34      1.58 o 
  10  11   1       11.22       13.53      1.63 o 
  11  11   1        4.86        7.75      2.15 o 
   1  12   1        0.06        0.47      0.34 o 
   2  12   1       24.92       24.81      1.24 o 
   3  12   1        2.57        3.04      0.59 o 
   4  12   1        8.37        8.69      1.23 o 
   5  12   1        8.91       11.55      2.60 o 
   6  12   1       41.15       37.84      2.11 o 
   7  12   1       17.29       17.38      1.74 o 
   8  12   1        8.84       10.35      1.38 o 
   9  12   1        0.57        1.57      0.64 o 
  10  12   1        0.75        1.84      0.85 o 
   0  13   1       14.00       15.52      1.71 o 
   1  13   1       13.53       15.94      1.10 o 
   2  13   1        8.56       10.45      1.28 o 
   3  13   1        4.44        4.48      0.94 o 
   4  13   1       15.97       17.45      1.50 o 
   5  13   1        5.37        5.03      0.96 o 
   6  13   1        3.41        4.58      0.87 o 
   7  13   1        2.89        4.44      0.88 o 
   8  13   1        5.98        8.57      1.27 o 
   1  14   1        3.06        4.85      1.28 o 
   2  14   1        7.77        9.43      1.22 o 
   3  14   1        2.21        1.78      0.66 o 
   4  14   1        9.85       10.51      1.33 o 
   5  14   1        1.34        2.52      0.69 o 
   6  14   1        6.18        7.02      1.21 o 
   2  15   1        1.55        2.26      0.75 o 
   2   0   2       38.71       39.42      1.18 o 
   4   0   2      508.11      533.25     48.16 o 
   6   0   2       93.05      108.78     12.15 o 
   8   0   2      116.93      124.71     10.31 o 
  10   0   2       44.06       47.98      2.49 o 
  12   0   2       62.80       61.65      3.51 o 
  14   0   2        6.43        5.70      0.98 o 
  16   0   2        9.24       14.32      1.21 o 
   2   1   2       69.45       68.75      0.92 o 
   3   1   2       34.30       32.51      1.25 o 
   4   1   2       46.20       55.00      4.62 o 
   5   1   2      182.63      229.30     19.05 o 
   6   1   2      935.23     1131.93     77.81 o 
   7   1   2       97.92      112.08      7.51 o 
   8   1   2        3.01        1.72      0.31 o 
   9   1   2       37.05       39.61      2.28 o 
  10   1   2       29.69       29.73      1.04 o 
  11   1   2        5.68        6.43      0.57 o 
  12   1   2       14.88       13.77      0.76 o 
  13   1   2        0.93        1.95      0.41 o 
  14   1   2        9.30       10.68      0.92 o 
  15   1   2        4.27        6.00      0.67 o 
  16   1   2        1.20        2.55      0.46 o 
   0   2   2     1506.47     1604.79     19.32 o 
   1   2   2       75.31       64.12      0.92 o 
   2   2   2       77.75       79.55      1.16 o 
   3   2   2       89.43       92.32      2.11 o 
   4   2   2       51.53       56.75      3.44 o 
   5   2   2      433.66      545.32     36.08 o 
   6   2   2       35.90       42.49      1.88 o 
   7   2   2       94.58      104.48      5.72 o 
   8   2   2       17.69       19.39      1.14 o 
   9   2   2       46.91       44.70      2.47 o 
  10   2   2        8.49       11.33      0.65 o 
  11   2   2        5.75        8.59      0.67 o 
  12   2   2       71.23       65.33      1.88 o 
  13   2   2       20.63       21.25      0.91 o 
  14   2   2        2.17        1.97      0.40 o 
  15   2   2        0.14        0.28      0.27 o 
  16   2   2        2.58        3.97      0.66 o 
   1   3   2      255.46      304.85      6.31 o 
   2   3   2      247.06      305.75      5.99 o 
   3   3   2       82.08       87.44      1.19 o 
   4   3   2      227.19      251.27      7.42 o 
   5   3   2      227.78      259.73     11.02 o 
   6   3   2      190.66      201.67     14.26 o 
   7   3   2       19.91       21.27      1.35 o 
   8   3   2        6.74        7.47      0.63 o 
   9   3   2       38.03       35.08      2.84 o 
  10   3   2       45.18       44.16      2.58 o 
  11   3   2        5.48        5.57      0.55 o 
  12   3   2       13.20       12.07      0.82 o 
  13   3   2        4.05        4.91      0.55 o 
  14   3   2        5.41        5.54      0.72 o 
  15   3   2        0.84        1.76      0.37 o 
  16   3   2        2.39        4.99      1.24 o 
   0   4   2      219.21      282.53     15.54 o 
   1   4   2       38.92       39.24      1.36 o 
   2   4   2      657.36      817.44     28.46 o 
   3   4   2      312.44      390.17     15.89 o 
   4   4   2       84.08       97.33      2.14 o 
   5   4   2       20.04       23.53      0.99 o 
   6   4   2       83.84       92.11      3.61 o 
   7   4   2        4.89        7.20      0.74 o 
   8   4   2       29.34       31.84      1.89 o 
   9   4   2      100.13       93.94      6.09 o 
  10   4   2       95.08       93.29      5.00 o 
  11   4   2       29.10       24.96      1.61 o 
  12   4   2       54.58       51.33      2.92 o 
  13   4   2        6.61        8.23      0.72 o 
  14   4   2       16.37       15.06      0.83 o 
  15   4   2        4.71        6.58      0.93 o 
   1   5   2      261.77      296.77     14.24 o 
   2   5   2      568.65      667.64     27.66 o 
   3   5   2      339.40      401.93     15.93 o 
   4   5   2       82.51       95.48      4.50 o 
   5   5   2        2.45        2.83      0.48 o 
   6   5   2      102.81      115.15      5.27 o 
   7   5   2       34.34       40.30      2.69 o 
   8   5   2       14.33       14.69      0.96 o 
   9   5   2       75.56       80.14      3.94 o 
  10   5   2       78.45       76.45      4.06 o 
  11   5   2        4.13        3.78      0.48 o 
  12   5   2        3.45        4.72      0.58 o 
  13   5   2        9.41        9.90      0.83 o 
  14   5   2       21.44       21.07      1.43 o 
  15   5   2        8.72        9.88      1.06 o 
   0   6   2      304.10      342.22     25.38 o 
   1   6   2      211.25      232.84     11.43 o 
   2   6   2      178.38      206.05     13.93 o 
   3   6   2       33.37       35.17      1.22 o 
   4   6   2       28.25       30.79      1.18 o 
   5   6   2       52.83       62.14      1.74 o 
   6   6   2        1.11        1.35      0.41 o 
   7   6   2       44.75       51.71      1.86 o 
   8   6   2        3.83        5.88      0.77 o 
   9   6   2        1.40        1.88      0.52 o 
  10   6   2       95.61       97.35      2.64 o 
  11   6   2       28.15       24.50      1.43 o 
  12   6   2       18.50       19.66      1.14 o 
  13   6   2        9.96       11.68      1.16 o 
  14   6   2        9.26       11.01      1.16 o 
  15   6   2        4.01        4.65      1.22 o 
   1   7   2       63.84       69.88      3.81 o 
   2   7   2       29.23       25.00      1.63 o 
   3   7   2       50.78       46.34      2.87 o 
   4   7   2      209.27      234.07     12.06 o 
   5   7   2       57.77       61.17      4.26 o 
   6   7   2       56.03       58.54      2.35 o 
   7   7   2       12.39       12.45      1.06 o 
   8   7   2       30.09       32.71      2.10 o 
   9   7   2       10.02       10.14      1.04 o 
  10   7   2       32.73       36.13      2.34 o 
  11   7   2       14.53       16.31      1.56 o 
  12   7   2        2.45        2.75      0.65 o 
  13   7   2        9.77        9.79      1.21 o 
  14   7   2        9.54       13.40      1.29 o 
   0   8   2       10.64       12.60      2.27 o 
   1   8   2      203.91      210.15     15.20 o 
   2   8   2       32.74       28.99      1.87 o 
   3   8   2        0.90        1.83      0.30 o 
   4   8   2       84.24       71.56      5.97 o 
   5   8   2       57.24       62.40      2.53 o 
   6   8   2        3.05        3.60      0.68 o 
   7   8   2      143.03      146.91      3.65 o 
   8   8   2       67.54       71.46      2.80 o 
   9   8   2        0.36        0.89      0.45 o 
  10   8   2       14.84       17.27      1.39 o 
  11   8   2       22.25       25.58      1.56 o 
  12   8   2        0.47        0.13      0.34 o 
  13   8   2        8.33       10.15      1.13 o 
   1   9   2       22.92       26.21      2.69 o 
   2   9   2       76.16       75.32      5.40 o 
   3   9   2       39.83       36.16      2.21 o 
   4   9   2       15.95       14.16      0.92 o 
   5   9   2       58.84       56.38      2.71 o 
   6   9   2       45.97       47.32      2.75 o 
   7   9   2       22.36       23.33      1.62 o 
   8   9   2       15.05       18.05      1.56 o 
   9   9   2        7.02        8.62      1.02 o 
  10   9   2        4.71        5.30      0.87 o 
  11   9   2       19.39       17.95      1.26 o 
  12   9   2        3.62        4.31      0.74 o 
   0  10   2       54.07       46.75      2.90 o 
   1  10   2       37.89       36.30      1.45 o 
   2  10   2       19.25       20.03      1.29 o 
   3  10   2       15.38       17.11      1.22 o 
   4  10   2       17.25       16.69      2.00 o 
   5  10   2       39.13       38.25      2.73 o 
   6  10   2       12.83       11.71      0.85 o 
   7  10   2       35.82       34.36      1.19 o 
   8  10   2        2.52        2.81      0.60 o 
   9  10   2        5.86        7.34      1.00 o 
  10  10   2        3.12        4.43      0.79 o 
  11  10   2        4.95        6.07      0.90 o 
   1  11   2        4.54        5.17      0.73 o 
   2  11   2        2.55        4.35      0.75 o 
   3  11   2        0.31        0.60      0.35 o 
   4  11   2        2.20        2.69      0.56 o 
   5  11   2        6.49        7.07      0.94 o 
   6  11   2       72.51       64.34      5.34 o 
   7  11   2        3.39        2.92      0.52 o 
   8  11   2        0.41        1.14      0.58 o 
   9  11   2       10.72       13.31      1.58 o 
  10  11   2        0.68        2.07      0.70 o 
   0  12   2        9.70       12.73      1.96 o 
   1  12   2        7.10        6.82      0.99 o 
   2  12   2        3.51        4.75      0.67 o 
   3  12   2        8.75        9.03      1.09 o 
   4  12   2        3.82        3.95      0.75 o 
   5  12   2        4.10        5.10      1.03 o 
   6  12   2        2.77        2.38      0.75 o 
   7  12   2        2.81        4.02      0.84 o 
   8  12   2        3.38        5.67      1.10 o 
   9  12   2        2.58        3.50      0.85 o 
   1  13   2        0.61        1.02      0.55 o 
   2  13   2        3.74        3.00      0.84 o 
   3  13   2       14.58       15.41      1.11 o 
   4  13   2       12.27       15.01      1.20 o 
   5  13   2        1.80        2.37      1.31 o 
   6  13   2        6.38        7.20      1.12 o 
   7  13   2        0.90        1.33      1.10 o 
   0  14   2        0.88        0.58      0.66 o 
   1  14   2        4.95        4.67      0.81 o 
   2  14   2        7.14        9.02      1.20 o 
   3  14   2        2.23        4.76      1.24 o 
   4  14   2        1.30        1.92      0.70 o 
   2   0   3      424.81      429.25      8.51 o 
   4   0   3       49.10       54.20      2.14 o 
   6   0   3       35.43       36.84      4.22 o 
   8   0   3       76.73       65.68      2.37 o 
  10   0   3       12.70       11.46      1.29 o 
  12   0   3       13.02       12.47      1.66 o 
  14   0   3        0.09        0.14      0.45 o 
   2   1   3      156.91      153.96      2.66 o 
   3   1   3       35.35       37.22      0.84 o 
   4   1   3       35.71       36.00      1.85 o 
   5   1   3        2.58        3.14      0.60 o 
   6   1   3        4.61        6.15      0.43 o 
   7   1   3       39.09       37.49      2.66 o 
   8   1   3       26.27       25.26      1.56 o 
   9   1   3       47.20       47.13      3.03 o 
  10   1   3       33.53       27.96      1.18 o 
  11   1   3        2.80        2.34      0.44 o 
  12   1   3       17.62       17.49      1.03 o 
  13   1   3        0.52        0.50      0.42 o 
  14   1   3       10.88       11.21      0.99 o 
  15   1   3        1.67        3.10      0.49 o 
   1   2   3       75.04       78.15      1.55 o 
   2   2   3       47.47       40.14      1.04 o 
   3   2   3       62.41       59.30      1.00 o 
   4   2   3       32.78       40.78      1.86 o 
   5   2   3        1.25        1.85      0.39 o 
   6   2   3      361.69      392.74     33.73 o 
   7   2   3      101.91      111.85      7.90 o 
   8   2   3        3.91        5.39      0.54 o 
   9   2   3       58.62       56.83      2.84 o 
  10   2   3       31.47       30.54      1.65 o 
  11   2   3       12.84       11.72      0.96 o 
  12   2   3        2.88        2.96      0.70 o 
  13   2   3       11.27       12.20      1.05 o 
  14   2   3        5.23        6.75      0.74 o 
  15   2   3       10.29       13.45      1.03 o 
   0   3   3       30.52       30.62      1.41 o 
   1   3   3       94.72       89.95      2.26 o 
   2   3   3       43.31       51.69      0.87 o 
   3   3   3        0.09        0.45      0.12 o 
   4   3   3      115.50      123.96      3.63 o 
   5   3   3       96.04      100.08      3.61 o 
   6   3   3       19.44       19.41      2.76 o 
   7   3   3       25.80       28.33      1.34 o 
   8   3   3       73.23       76.62      5.32 o 
   9   3   3        4.44        5.05      0.55 o 
  10   3   3       18.10       19.81      1.27 o 
  11   3   3        5.97        5.61      0.60 o 
  12   3   3        3.60        5.35      0.56 o 
  13   3   3        7.32        8.72      0.85 o 
  14   3   3        2.17        1.82      0.39 o 
   1   4   3       24.94       30.31      1.13 o 
   2   4   3       10.26       13.08      0.49 o 
   3   4   3       19.85       19.15      0.91 o 
   4   4   3      124.25      120.10      2.70 o 
   5   4   3        9.73        9.44      0.84 o 
   6   4   3      247.13      275.12     12.82 o 
   7   4   3        0.36        0.75      0.39 o 
   8   4   3        3.62        5.40      0.76 o 
   9   4   3       14.13       18.05      1.35 o 
  10   4   3       15.65       15.46      1.20 o 
  11   4   3        2.68        3.17      0.43 o 
  12   4   3        0.76        0.94      0.32 o 
  13   4   3        4.27        5.11      0.77 o 
  14   4   3        5.84        7.18      0.76 o 
   0   5   3       21.38       24.39      1.95 o 
   1   5   3       31.75       33.06      1.69 o 
   2   5   3       52.89       62.52      3.18 o 
   3   5   3       60.71       65.10      1.80 o 
   4   5   3       36.92       32.27      1.27 o 
   5   5   3       36.82       38.37      2.83 o 
   6   5   3       24.66       26.58      1.27 o 
   7   5   3      122.66      136.20      5.50 o 
   8   5   3        6.50        8.17      1.15 o 
   9   5   3       20.96       24.03      1.31 o 
  10   5   3        9.41       10.73      1.09 o 
  11   5   3        6.94        8.06      0.75 o 
  12   5   3        2.08        2.62      0.42 o 
  13   5   3        0.44        0.99      0.35 o 
  14   5   3        3.78        5.24      0.58 o 
   1   6   3        7.96        8.25      0.51 o 
   2   6   3        8.18        9.79      0.73 o 
   3   6   3       65.91       67.84      2.99 o 
   4   6   3       87.00       92.87      2.29 o 
   5   6   3      173.32      173.58      5.84 o 
   6   6   3      108.83      118.59      5.32 o 
   7   6   3       15.08       16.47      1.35 o 
   8   6   3       51.05       56.13      1.97 o 
   9   6   3       21.19       23.73      1.33 o 
  10   6   3        9.12       10.43      1.09 o 
  11   6   3        0.94        2.02      0.39 o 
  12   6   3        0.72        0.67      0.31 o 
  13   6   3        0.69        0.99      0.33 o 
   0   7   3       35.20       37.88      3.67 o 
   1   7   3        6.12        9.39      0.93 o 
   2   7   3       53.67       52.58      2.84 o 
   3   7   3       26.65       25.02      1.66 o 
   4   7   3       35.36       32.87      1.62 o 
   5   7   3       51.18       57.14      2.55 o 
   6   7   3       22.40       24.04      1.28 o 
   7   7   3       51.26       58.48      2.96 o 
   8   7   3        2.42        4.83      0.78 o 
   9   7   3       16.95       17.53      1.20 o 
  10   7   3        9.27       11.93      1.19 o 
  11   7   3        1.12        1.52      0.47 o 
  12   7   3        0.22        0.31      0.29 o 
  13   7   3        0.82        1.02      0.32 o 
   1   8   3       28.71       25.06      1.60 o 
   2   8   3      123.72      121.69      7.07 o 
   3   8   3       21.57       17.05      1.04 o 
   4   8   3       20.04       19.09      1.19 o 
   5   8   3       15.04       16.82      1.18 o 
   6   8   3       51.05       55.72      2.62 o 
   7   8   3       12.71       14.66      1.20 o 
   8   8   3       10.06       12.36      1.21 o 
   9   8   3       19.24       21.20      1.31 o 
  10   8   3       15.51       18.48      1.46 o 
  11   8   3        1.36        2.07      0.74 o 
  12   8   3        0.90        1.17      0.46 o 
   0   9   3       12.43       15.20      1.75 o 
   1   9   3       13.86       13.40      1.38 o 
   2   9   3       13.86       12.17      0.72 o 
   3   9   3       11.05        9.34      0.71 o 
   4   9   3        9.87        8.96      0.72 o 
   5   9   3       33.01       33.70      1.91 o 
   6   9   3        5.60        5.28      0.81 o 
   7   9   3        4.81        6.66      0.90 o 
   8   9   3        9.08        9.21      1.08 o 
   9   9   3        4.31        5.61      0.87 o 
  10   9   3        8.39        9.58      1.12 o 
  11   9   3        1.12        2.20      0.78 o 
   1  10   3       10.59        8.33      2.01 o 
   2  10   3        3.51        2.74      0.67 o 
   3  10   3       13.03       12.61      1.10 o 
   4  10   3       24.37       23.21      1.44 o 
   5  10   3        6.09        6.31      0.64 o 
   6  10   3        7.97        7.44      0.89 o 
   7  10   3        8.25        9.57      0.79 o 
   8  10   3        7.42       10.89      1.18 o 
   9  10   3        4.88        6.67      1.09 o 
  10  10   3       10.04       11.40      1.19 o 
   0  11   3        6.04        6.38      1.49 o 
   1  11   3       41.79       39.40      2.12 o 
   2  11   3        7.06        8.41      1.19 o 
   3  11   3        3.48        3.09      0.70 o 
   4  11   3        6.43        6.13      0.73 o 
   5  11   3        2.52        3.13      0.61 o 
   6  11   3        1.01        1.96      0.37 o 
   7  11   3        1.86        2.00      0.41 o 
   8  11   3       11.35       13.14      1.51 o 
   9  11   3        0.19        0.83      0.32 o 
   1  12   3        3.58        3.30      0.70 o 
   2  12   3        7.60        5.60      0.93 o 
   3  12   3        9.58        8.00      1.16 o 
   4  12   3        1.05        1.13      0.67 o 
   5  12   3        6.98        9.10      1.05 o 
   6  12   3        0.15        0.30      0.34 o 
   7  12   3        5.42        5.83      0.91 o 
   0  13   3        5.38        4.04      1.07 o 
   1  13   3        2.40        1.98      0.53 o 
   2  13   3        2.52        3.97      0.79 o 
   3  13   3        3.37        3.34      0.95 o 
   4  13   3        1.06        1.16      0.55 o 
   2   0   4       21.40       22.46      1.15 o 
   4   0   4       82.17       78.32      5.59 o 
   6   0   4       36.66       35.35      2.60 o 
   8   0   4      119.17      116.50      3.51 o 
  10   0   4        5.78        6.06      1.02 o 
  12   0   4        5.34        6.00      0.98 o 
   2   1   4        2.00        3.26      0.37 o 
   3   1   4       55.72       51.51      1.82 o 
   4   1   4       63.15       65.75      3.29 o 
   5   1   4       16.61       18.60      1.74 o 
   6   1   4      216.90      218.03     10.57 o 
   7   1   4       46.65       43.61      1.50 o 
   8   1   4        2.16        2.34      0.52 o 
   9   1   4        4.96        5.17      0.67 o 
  10   1   4        9.73        9.12      0.89 o 
  11   1   4        6.32        6.23      0.70 o 
  12   1   4        0.87        1.22      0.33 o 
  13   1   4        9.91       11.21      1.02 o 
   0   2   4        4.34        5.04      0.67 o 
   1   2   4       19.47       22.22      0.69 o 
   2   2   4       23.77       23.82      0.92 o 
   3   2   4        0.40        0.78      0.28 o 
   4   2   4        9.60       11.39      1.08 o 
   5   2   4       70.94       73.71      4.19 o 
   6   2   4       14.73       16.28      1.62 o 
   7   2   4       24.47       25.43      1.13 o 
   8   2   4        1.53        1.56      0.44 o 
   9   2   4        6.48        6.64      0.75 o 
  10   2   4        2.12        2.02      0.42 o 
  11   2   4        0.29        0.65      0.31 o 
  12   2   4        0.98        1.38      0.55 o 
  13   2   4        2.21        3.10      0.54 o 
   1   3   4        5.26        6.33      0.42 o 
   2   3   4       40.32       38.14      1.97 o 
   3   3   4       62.38       58.22      2.03 o 
   4   3   4       11.52       15.03      0.94 o 
   5   3   4       67.19       70.74      3.76 o 
   6   3   4       51.28       53.73      2.74 o 
   7   3   4       17.95       20.62      2.22 o 
   8   3   4       51.60       55.97      6.27 o 
   9   3   4       12.90       15.91      1.42 o 
  10   3   4        2.22        2.20      0.46 o 
  11   3   4        2.13        2.85      0.52 o 
  12   3   4        2.90        3.89      0.58 o 
  13   3   4        3.31        4.88      0.63 o 
   0   4   4       11.03       12.78      1.10 o 
   1   4   4       12.18       14.62      0.87 o 
   2   4   4        8.40       11.33      0.70 o 
   3   4   4        5.10        7.06      0.78 o 
   4   4   4       32.08       31.43      1.35 o 
   5   4   4       56.70       61.80      1.93 o 
   6   4   4        6.74        7.83      0.90 o 
   7   4   4       33.03       37.68      2.08 o 
   8   4   4       14.08       15.01      1.58 o 
   9   4   4       10.16       13.61      1.23 o 
  10   4   4        3.59        4.91      0.59 o 
  11   4   4        0.68        1.35      0.36 o 
  12   4   4        0.60        1.25      0.45 o 
   1   5   4       13.15       13.79      0.66 o 
   2   5   4       22.66       26.84      1.63 o 
   3   5   4       27.47       30.58      1.31 o 
   4   5   4      101.39      106.87      4.01 o 
   5   5   4       30.27       36.19      2.13 o 
   6   5   4       17.80       19.98      1.32 o 
   7   5   4       17.54       19.57      1.43 o 
   8   5   4       17.66       21.04      1.28 o 
   9   5   4        4.42        6.00      0.89 o 
  10   5   4        3.37        3.36      0.57 o 
  11   5   4        3.56        5.23      0.60 o 
  12   5   4        1.88        3.07      0.51 o 
   0   6   4       28.54       27.09      1.65 o 
   1   6   4        0.91        1.76      0.42 o 
   2   6   4       16.62       16.94      0.96 o 
   3   6   4        9.85       11.36      0.87 o 
   4   6   4       20.00       21.48      1.19 o 
   5   6   4        3.59        5.99      0.76 o 
   6   6   4        4.89        6.76      0.88 o 
   7   6   4        6.32        8.36      1.70 o 
   8   6   4        4.06        5.73      0.83 o 
   9   6   4        5.01        5.87      0.87 o 
  10   6   4        0.01        0.00      0.37 o 
  11   6   4        0.35        0.66      0.31 o 
   1   7   4        9.50        9.27      1.00 o 
   2   7   4        2.53        2.42      0.54 o 
   3   7   4       20.09       20.89      1.00 o 
   4   7   4        1.72        1.91      0.50 o 
   5   7   4        3.09        2.57      0.58 o 
   6   7   4        1.05        1.70      0.51 o 
   7   7   4        2.02        2.27      0.55 o 
   8   7   4        0.18        0.45      0.52 o 
   9   7   4        3.09        3.85      0.82 o 
  10   7   4        4.83        5.82      0.85 o 
  11   7   4        1.71        3.57      0.67 o 
   0   8   4       22.20       21.42      2.28 o 
   1   8   4        6.92        7.97      0.97 o 
   2   8   4        5.69        5.95      0.82 o 
   3   8   4        9.91        9.60      1.16 o 
   4   8   4       11.88       14.44      1.02 o 
   5   8   4        4.95        6.41      0.86 o 
   6   8   4        0.59        1.28      0.47 o 
   7   8   4        2.07        4.58      0.73 o 
   8   8   4        3.02        4.57      0.82 o 
   9   8   4        1.04        1.32      0.49 o 
  10   8   4        2.02        3.34      0.67 o 
   1   9   4       14.40       13.77      1.25 o 
   2   9   4        2.31        1.31      0.66 o 
   3   9   4        2.04        2.70      0.56 o 
   4   9   4       11.08       12.48      1.53 o 
   5   9   4       19.95       20.31      1.29 o 
   6   9   4        4.39        5.70      0.72 o 
   7   9   4       11.81       16.80      1.59 o 
   8   9   4        2.84        5.43      0.89 o 
   9   9   4        0.87        0.34      0.46 o 
   0  10   4       17.52       14.93      2.29 o 
   1  10   4        0.56        1.18      0.47 o 
   2  10   4        0.60        0.26      0.31 o 
   3  10   4        1.57        0.74      0.38 o 
   4  10   4        6.55        5.94      0.87 o 
   5  10   4        0.92        1.54      0.47 o 
   6  10   4        3.14        4.08      0.52 o 
   7  10   4        6.84        9.44      0.83 o 
   1  11   4        0.79        1.94      0.54 o 
   2  11   4        9.43       11.19      1.43 o 
   3  11   4        5.48        4.93      0.93 o 
   4  11   4        4.74        4.28      0.65 o 
   5  11   4        3.18        3.76      0.63 o 
   0  12   4        1.32        0.53      0.62 o 
   1  12   4        0.03        0.76      0.74 o 
   2   0   5       45.85       46.99      2.12 o 
   4   0   5        7.78        9.69      1.27 o 
   6   0   5       60.56       54.75      2.52 o 
   8   0   5       19.13       21.48      1.66 o 
  10   0   5        1.73        2.05      1.07 o 
   1   1   5        1.73        1.65      0.36 o 
   2   1   5        8.09        8.99      0.77 o 
   3   1   5        2.95        3.52      0.53 o 
   4   1   5       44.24       44.35      2.15 o 
   5   1   5       12.32       15.52      1.02 o 
   6   1   5        4.88        7.30      0.82 o 
   7   1   5        1.38        1.27      0.43 o 
   8   1   5       19.01       19.19      1.10 o 
   9   1   5        2.10        2.97      0.55 o 
  10   1   5        2.01        2.43      0.50 o 
  11   1   5        1.50        2.09      0.42 o 
   1   2   5        6.08        7.16      0.69 o 
   2   2   5        0.03        0.77      0.30 o 
   3   2   5       35.58       34.62      1.47 o 
   4   2   5       54.28       59.84      1.98 o 
   5   2   5       26.24       28.65      2.08 o 
   6   2   5        3.86        5.66      1.08 o 
   7   2   5       26.22       28.86      1.33 o 
   8   2   5        9.54       11.85      1.05 o 
   9   2   5        4.57        5.41      0.77 o 
  10   2   5        1.15        1.54      0.45 o 
   0   3   5       11.30       12.63      2.00 o 
   1   3   5        0.98        0.77      0.39 o 
   2   3   5        1.65        1.59      0.39 o 
   3   3   5       15.42       18.40      1.11 o 
   4   3   5        2.54        2.56      0.66 o 
   5   3   5        9.79       12.00      1.11 o 
   6   3   5        3.98        5.25      0.81 o 
   7   3   5        7.26        9.50      1.35 o 
   8   3   5        5.91        7.97      0.87 o 
   9   3   5        1.94        3.03      0.53 o 
  10   3   5        1.52        1.70      0.41 o 
   1   4   5        5.16        5.09      0.74 o 
   2   4   5        2.14        3.40      0.62 o 
   3   4   5       25.75       29.05      1.39 o 
   4   4   5        2.26        3.36      0.66 o 
   5   4   5        7.73        8.90      0.99 o 
   6   4   5        7.03       10.73      1.11 o 
   7   4   5        2.01        3.02      0.66 o 
   8   4   5        2.42        2.33      0.79 o 
   9   4   5        3.10        3.71      0.54 o 
  10   4   5        0.09        0.95      0.38 o 
   0   5   5       11.24       11.63      1.35 o 
   1   5   5        0.58        1.18      0.35 o 
   2   5   5        1.63        1.45      0.77 o 
   3   5   5        4.15        5.75      0.78 o 
   4   5   5        6.89       10.66      1.06 o 
   5   5   5        1.86        2.92      0.62 o 
   6   5   5        2.17        3.36      0.74 o 
   7   5   5        0.35        0.61      0.46 o 
   8   5   5        2.73        4.77      0.75 o 
   9   5   5        0.41        0.66      0.50 o 
   1   6   5        8.38        7.30      0.81 o 
   2   6   5        4.61        5.54      0.93 o 
   3   6   5        2.70        3.59      1.15 o 
   4   6   5       10.28       14.07      1.20 o 
   5   6   5       10.72       15.35      1.19 o 
   6   6   5        2.92        4.80      0.89 o 
   7   6   5        3.75        7.50      0.94 o 
   8   6   5        0.83        1.47      0.55 o 
   0   7   5        9.31        7.79      1.22 o 
   1   7   5        0.53        0.99      0.43 o 
   2   7   5        8.24        8.33      1.00 o 
   3   7   5        3.74        3.68      0.71 o 
   4   7   5        1.04        1.85      0.64 o 
   5   7   5        5.32        9.01      2.21 o 
   6   7   5        0.19        1.67      0.53 o 
   7   7   5        2.73        4.46      0.76 o 
   1   8   5        0.26        0.91      0.42 o 
   2   8   5        1.50        1.63      0.51 o 
   3   8   5        4.99        5.98      0.84 o 
   4   8   5        8.83        9.63      1.08 o 
   5   8   5        3.52        3.95      0.65 o 
   6   8   5        1.88        2.93      0.77 o 
   0   9   5        2.62        0.08      0.75 o 
   1   9   5        0.26        0.90      0.51 o 
   2   9   5        0.98        1.26      0.44 o 
   3   9   5        0.18        0.33      0.38 o 
   4   9   5        3.30        3.35      0.62 o 
   2   0   6        4.40        5.42      0.99 o 
   4   0   6        4.81        6.08      1.05 o 
   6   0   6        0.75        1.92      0.61 o 
   2   1   6       12.51       19.01      2.13 o 
   3   1   6        3.15        4.10      0.63 o 
   4   1   6        1.33        2.34      0.52 o 
   5   1   6        1.27        1.97      0.47 o 
   6   1   6        0.06        0.84      0.38 o 
   0   2   6        0.66        1.40      0.52 o 
   1   2   6        9.72       12.79      1.57 o 
   3   2   6        5.49        5.67      1.06 o 
   4   2   6        1.87        2.38      0.71 o 
   5   2   6        1.85        2.81      0.54 o 
   6   2   6        0.06        1.24      0.39 o 
   1   3   6        0.65        1.60      0.41 o 
   2   3   6        2.54        4.94      0.94 o 
   4   3   6        0.35        1.28      0.87 o 
   5   3   6        0.41        0.69      0.62 o 
   0   4   6        0.11        0.00      0.42 o 
   1   4   6        1.42        1.50      0.37 o 
   2   4   6        6.02        6.57      1.08 o 
   3   4   6        6.08        6.19      1.54 o 
   4   4   6        6.50       10.51      1.94 o 
   1   5   6        0.52        0.87      0.37 o 
   2   5   6        1.67        2.43      0.57 o 
   3   5   6        4.34        5.49      1.52 o 
                                                 
